# Supplementary material for: Long-read sequencing for non-small-cell lung cancer genomes
Source: Genome Res. 2020 Sep;30(9):1243–57. doi: 10.1101/gr.261941.120 (PMC7545141; doi:10.1101/gr.261941.120)
Supplement: Supplemental Material [file supp_gr.261941.120_Supplemental_Files.zip]

Archive with 17 entries (16 files):
- Supplemental_Files_related_to_Sanger_sequences/
- Supplemental_Files_related_to_Sanger_sequences/PC-14_PTEN_I-IV_F(direct).ab1
- Supplemental_Files_related_to_Sanger_sequences/PC-14_PTEN_I-IV_F(direct).txt
- Supplemental_Files_related_to_Sanger_sequences/PC-14_PTEN_I-IV_R(direct).ab1
- Supplemental_Files_related_to_Sanger_sequences/PC-14_PTEN_I-IV_R(direct).txt
- Supplemental_Files_related_to_Sanger_sequences/PC-14_PTEN_II-III_F(direct).ab1
- Supplemental_Files_related_to_Sanger_sequences/PC-14_PTEN_II-III_F(direct).txt
- Supplemental_Files_related_to_Sanger_sequences/PC-14_PTEN_II-III_R(direct).ab1
- Supplemental_Files_related_to_Sanger_sequences/PC-14_PTEN_II-III_R(direct).txt
- Supplemental_Files_related_to_Sanger_sequences/RERF-LC-KJ_STK11_I-III_F(cloning).ab1
- Supplemental_Files_related_to_Sanger_sequences/RERF-LC-KJ_STK11_I-III_F(cloning).txt
- Supplemental_Files_related_to_Sanger_sequences/RERF-LC-KJ_STK11_I-III_R(direct).ab1
- Supplemental_Files_related_to_Sanger_sequences/RERF-LC-KJ_STK11_I-III_R(direct).txt
- Supplemental_Files_related_to_Sanger_sequences/RERF-LC-KJ_STK11_II-IV_F(direct).ab1
- Supplemental_Files_related_to_Sanger_sequences/RERF-LC-KJ_STK11_II-IV_F(direct).txt
- Supplemental_Files_related_to_Sanger_sequences/RERF-LC-KJ_STK11_II-IV_R(direct).ab1
- Supplemental_Files_related_to_Sanger_sequences/RERF-LC-KJ_STK11_II-IV_R(direct).txt
