# Supplementary material for: Long-read sequencing for non-small-cell lung cancer genomes
Source: Genome Res. 2020 Sep;30(9):1243–57. doi: 10.1101/gr.261941.120 (PMC7545141; doi:10.1101/gr.261941.120)
Supplement: Supplemental Material [file supp_gr.261941.120_Supplemental_Files.zip › Supplemental_Files_related_to_Sanger_sequences/PC-14_PTEN_I-IV_F(direct).txt]

TTCGATAACTATGCAAGAACTACATATTACATTTCATAAAATAAAAATGCTAAGTATGTTATTTAAAGGTGGTCTTGCAA
ATGTTAGTGTTGTATACACATGTAATCATTAGGGAAGCCAAGTATTATTTTCCTCCATTTTCTGCAGGAGAATACATTCT
GGGAATCTATGCTCAATGGACTGCAGCATAGGTCACATACCAGAGATATGTGAAGGCATACACCAAAGAAATTACTCACA
AAATGTATATAATTGTTATCAAAGTTTCAGGTCTTCTCACATGAATTGTAAGAGTCCAAGACTTCTCTGTTCACTATAGT
CAGAGTTGAGGTTTTTAAAAAAACTTGTTTAGAAACAGGACTATAGATATTATAAAGAAAAATGTTCTGAGAGTGAGGTA
ACCGCTTAAGGGAAGGAAGCCTCCTTCTGTCTTATTCACTAATTTACAAGAAGATAATTGTGTTACACTTCCTTAGGAGT
CATTCATTTGTATATTTGACACTTTTGCTTTATGAACATGTGAAGATTATTCAAAAGTAAGCTGTTGGTGATTTTTTTCT
TCCAAGAAAGCATGCCACAGGGCAACTTCTAGGGTTGGTTTCTTTTTTTTTTTTCCGAGAAAGAAAC
