# Supplementary material for: Long-read sequencing for non-small-cell lung cancer genomes
Source: Genome Res. 2020 Sep;30(9):1243–57. doi: 10.1101/gr.261941.120 (PMC7545141; doi:10.1101/gr.261941.120)
Supplement: Supplemental Material [file supp_gr.261941.120_Supplemental_Files.zip › Supplemental_Files_related_to_Sanger_sequences/PC-14_PTEN_II-III_F(direct).txt]

AGTACGGCTAAGTAAACCCAAGGGCATTTAAACTTTATTGTATTTTATTTTCTGTTTCCAGTCCAAATTAAATCCAAGAG
AAGGCTCCATAATCAAAAAGTAAGGACATATTTTAAATTTGCCAATGGGAAGATATTCTAGTCATTACAGTCTGGTAATA
CTATCAATTCTGTTTCTCTTCAGAGGTGAGGGGAGACTATTTGATGAAATCGTAAGTCCTGTAGGGTGTTGTGAAATAGG
GCCAGAATGAAAGATAGCAAGAATAGTGTTATGAAAATAAAATGCAAAGTTTATAATATCATGTGGTAAAATGTAATAGT
ATTTACTTCATCAGTAGAACTGCTCTAGTAGCTGTATATTTCTAATGCTGTTTCAACCTAAACACAAATGCTACTGTTCA
GTAAAATATGGTCAACCAACAGCATCTGCTCCATTTTTTTTGCCTTTTTAAATAAACACAGGGATAAAGAAGGTAAGAAC
ACGAGGATACTCCTTTAGATTCTGTGAATAATTCATCCGAAATATGGTCTAAGTATATTAATTAAGCATGAGCCAAGTAT
AGTAGATTTCAGTTATTTATTTTGACTCCAAGACACAAAAAGCAATCAATTTCAGTGAAATTACTTAACTCTGAGTCTTA
ATATTATGTAACAGCTAAATATAACAATTTTAATATCTACATTCTTAACACTGAGAAAAAATTTCCAAAAA
