# Supplementary material for: Long-read sequencing for non-small-cell lung cancer genomes
Source: Genome Res. 2020 Sep;30(9):1243–57. doi: 10.1101/gr.261941.120 (PMC7545141; doi:10.1101/gr.261941.120)
Supplement: Supplemental Material [file supp_gr.261941.120_Supplemental_Code.zip]

Archive with 8 entries (5 files):
- Supplemental Code/
- Supplemental Code/annotation.py
- Supplemental Code/junction_counting_v2.py
- __MACOSX/
- __MACOSX/._Supplemental Code
- __MACOSX/Supplemental Code/
- __MACOSX/Supplemental Code/._annotation.py
- __MACOSX/Supplemental Code/._junction_counting_v2.py
